# Supplementary material for: N, N-Dimethyl-4-Aminopyridine- and Aluminum Isopropoxide-Catalysed Ring-Opening Polymerizations of β-Butyrolactone for the Antimicrobial Oligohydroxybutyrate
Source: Int J Mol Sci. 2026 Jan 19;27(2):999. doi: 10.3390/ijms27020999 (PMC12842008; doi:10.3390/ijms27020999)
Supplement: Supplementary file 1 [file ijms-27-00999-s001.zip]

Archive with 1 entries (1 files):
- ijms-4083656-supplementary.pptx
